# Supplementary material for: Millennium-Scale Atlantic Multidecadal Oscillation and Soil Moisture Influence on Western Mediterranean Cloudiness
Source: Research (Wash D C). 2025 Feb 26;8:0606. doi: 10.34133/research.0606 (PMC11862910; doi:10.34133/research.0606)
Supplement: Supplementary 1 — Table S1 [file research.0606.f1.xlsx]

## Sheet: Model Calibration
Year	AMO (Atlantic Multidecadal Oscillation)	Storm Index in French Alps (Wilhelm, B., F. Arnaud, P. Sabatier, C. Crouzet, E. Brisset, E. Chaumillon, J.-R. Disnar, F. Guiter, E. Malet, J.-L. Reyss, K. Tachikawa, E. Bard, and J.-J. Delannoy. 2012. 1400 years of extreme precipitation patterns over the Mediterranean French Alps and possible forcing mechanisms. Quaternary Research, Vol. 78, Issue 1, July 2012, pp. 1-12. DOI: 10.1016/j.yqres.2012…	PDSI (Palmer Drought Severity Index)	Global Temp Anomaly (25% Perc )	Model CCf	Cloud Cover Fraction Obs
1935	0.120685	0	0.0203262	-0.1753	0.475279	0.467188
1936	0.139364	0	1.43089	-0.1415	0.489629	0.486909
1937	0.171954	0	-0.0489242	-0.1139	0.470408	0.47496
1938	0.215071	1	-0.281797	-0.1026	0.463485	0.463014
1939	0.261899	0	2.36597	-0.1273	0.49303	0.486528
1940	0.303595	0	0.904986	-0.1392	0.474254	0.470244
1941	0.331307	0	0.401443	-0.1473	0.467099	0.481704
1942	0.338308	0	-0.651785	-0.1414	0.454601	0.475021
1943	0.321719	0	-0.361693	-0.1379	0.45878	0.465709
1944	0.283342	0	-1.23022	-0.142	0.451156	0.449855
1945	0.229339	0	-3.05045	-0.1575	0.433806	0.438574
1946	0.168804	0	-0.911774	-0.1665	0.461764	0.470562
1947	0.111615	0	-1.41809	-0.1901	0.459704	0.456538
1948	0.0661497	0	-1.05524	-0.1997	0.466603	0.450203
1949	0.0375131	0	-1.15409	-0.2075	0.467256	0.458911
1950	0.0267532	0	-2.03677	-0.1978	0.457637	0.454127
1951	0.0312242	0	-0.333049	-0.1765	0.47637	0.489393
1952	0.0458785	0	-0.192667	-0.1464	0.476563	0.469602
1953	0.0649852	0	-0.424853	-0.1433	0.472774	0.464168
1954	0.0836784	5.25	0.309437	-0.1419	0.484077	0.47104
1955	0.098867	0	1.37146	-0.1437	0.491299	0.481851
1956	0.109337	0	0.709018	-0.147	0.483226	0.477138
1957	0.115209	0	-0.734817	-0.1498	0.466511	0.46925
1958	0.117137	5.5	0.613021	-0.141	0.489758	0.488397
1959	0.115682	0	1.05468	-0.1286	0.48645	0.505564
1960	0.111112	0	1.76375	-0.1391	0.49498	0.500382
1961	0.103612	0	-0.361887	-0.1762	0.471917	0.458608
1962	0.093675	0	-1.29859	-0.1969	0.462214	0.472193
1963	0.0823168	0	1.29081	-0.1926	0.492251	0.486359
1964	0.0709029	0	0.0224886	-0.1722	0.478078	0.463511
1965	0.0605962	0	0.408317	-0.1801	0.483205	0.476033
1966	0.0516882	0	0.896948	-0.213	0.489898	0.476298
1967	0.0431961	7	-0.0820079	-0.2468	0.478645	0.457473
1968	0.0330317	0	0.625449	-0.2607	0.488775	0.473793
1969	0.0187911	0	0.774404	-0.2479	0.491038	0.500833
1970	-0.00109688	0	0.320072	-0.269	0.487398	0.44506
1971	-0.0263473	0	0.391794	-0.3176	0.490574	0.507996
1972	-0.0544129	0	1.47079	-0.3513	0.505091	0.552538
1973	-0.0809629	0	-0.0705618	-0.3731	0.489472	0.497269
1974	-0.101144	0	0.459637	-0.3684	0.496566	0.501226
1975	-0.111163	0	1.48699	-0.347	0.508424	0.498873
1976	-0.109564	0	2.01816	-0.3187	0.513842	0.514988
1977	-0.097655	0	1.95169	-0.2873	0.511812	0.534273
1978	-0.0788951	0	1.54623	-0.2781	0.505955	0.512309
1979	-0.0574909	0	0.591461	-0.2676	0.49367	0.532393
1980	-0.0368038	0	-0.120236	-0.2546	0.484146	0.504465

## Sheet: Model Validation
Validation
Year	AMO (Atlantic Multidecadal Oscillation)	Storm Index in French Alps (Wilhelm, B., F. Arnaud, P. Sabatier, C. Crouzet, E. Brisset, E. Chaumillon, J.-R. Disnar, F. Guiter, E. Malet, J.-L. Reyss, K. Tachikawa, E. Bard, and J.-J. Delannoy. 2012. 1400 years of extreme precipitation patterns over the Mediterranean French Alps and possible forcing mechanisms. Quaternary Research, Vol. 78, Issue 1, July 2012, pp. 1-12. DOI: 10.1016/j.yqres.2012…	PDSI (Palmer Drought Severity Index)	Global Temp Anomaly (25% Perc )	TCCf (Total Cloud Cover fraction) Model	Cloud Cover Fraction Obs
1981	-0.0182666	0	-0.835766	-0.2337	0.47455	0.499788
1982	-0.00129155	0	-0.635803	-0.1816	0.474872	0.49
1983	0.0157943	0	-0.950617	-0.1383	0.469495	0.473414
1984	0.0342369	0	-0.381059	-0.1292	0.474755	0.47
1985	0.0535173	0	-0.495637	-0.1316	0.472399	0.484878
1986	0.0709079	0	-0.843836	-0.1263	0.467346	0.500033
1987	0.0822757	0	-0.399903	-0.1383	0.47198	0.52
1988	0.0839143	0	0.620569	-0.1399	0.483532	0.49101
1989	0.0746786	0	-0.776434	-0.1331	0.468028	0.479719
1990	0.057462	0	-0.754399	-0.1247	0.469099	0.481852
1991	0.0392372	0	-0.715966	-0.12	0.470484	0.477232
1992	0.029421	0	0.237617	-0.1212	0.481919	0.484379
1993	0.0370115	0	-0.402977	-0.1346	0.47445	0.46
1994	0.0674997	9.5	-0.898913	-0.1311	0.451236	0.453322
1995	0.120733	5.25	-1.52691	-0.1255	0.43681	0.455825
1996	0.190615	0	1.57008	-0.166697	0.488775	0.481999
1997	0.321333	0	1.16958	-0.134734	0.476171	0.457462
1998	0.352473	0	-0.182591	-0.147034	0.459242	0.434065
1999	0.383091	0	-1.14806	-0.142158	0.446418	0.43
2000	0.412815	0	-0.844197	-0.167474	0.448665	0.432361
2001	0.442941	0	-0.978343	-0.127255	0.444661	0.444163
2002	0.475894	0	-0.0323478	-0.127282	0.453553	0.471085
2003	0.513989	0	0.0312192	-0.123583	0.452039	0.468418
2004	0.557945	0	0.310152	-0.122032	0.452682	0.44
2005	0.605771	3	-1.88273	-0.0897569	0.405831	0.432829
2006	0.652547	0	-1.09421	-0.11686	0.431216	0.44
2007	0.464025	0	-0.0895131	-0.115053	0.453346	0.44626
2008	0.692991	0	0.366882	-0.111004	0.445433	0.45
2009	0.370417	0	-0.0621652	-0.113491	0.458955	0.431097
2010	0.385881	0	1.72501	-0.0997751	0.478156	0.478281
2011	0.379694	0	0.81318	-0.119492	0.468504	0.432252
2012	0.717033	0	-1.27187	-0.108644	0.425368	0.420718
2013	0.450854	0	0.337067	-0.102842	0.458719	0.452036
2014	0.453195	0	-0.527685	-0.117109	0.449014	0.45637
2015	0.20898	0	-1.07716	-0.090788	0.456159	0.433322
2016	0.318277	0	-1.62051	-0.101104	0.44395	0.442418
2017	0.426747	0	-2.31075	-0.101351	0.429926	0.395496
2018	0.34672	0	0.0436445	-0.109034	0.461423	0.451413
Historical Validation
Year	TCCf (H) model (PDSI input 39-41 N, 0-(-2) E)	NCS (number of clear sky per year in afternoon at Eastern Spain (from: Laken et al., 2014)
1837	0.524	86
1838	0.524	81
1839	0.503	114
1840	0.521	88
1841	0.496	68
1842	0.524	73
1843	0.533	71
1844	0.507	79
1845	0.536	70
1846	0.521	98
1847	0.496	76
1848	0.509	83
1849	0.524	90
1850	0.521	86
1851	0.522	82
1852	0.509	72
1853	0.522	82
1854	0.507	118
1855	0.512	73
1856	0.498	100
1857	0.518	85
1858	0.49	89
1859	0.492	101
1860	0.496	97
1861	0.499	102
1862	0.497	110
1863	0.51	148
1864	0.503	91
1865	0.495	100
1866	0.497	112
1867	0.488	123
1868	0.46	108
1869	0.465	120
1870	0.496	118
1871	0.492	125
1872	0.476	110
1873	0.473	108
1874	0.483	111
1875	0.481	113
1876	0.495	93
1877	0.486	97
1878	0.472	111

## Sheet: TCCf Millenian Reconstruction
Year	AMO (Atlantic Multidecadal Oscillation)	Storm Index in French Alps	PDSI (Palmer Drought Severity Index)	Global Temp Anomaly (25% Perc )	Model CCf
1000	0.271109	0	0.943635	-0.4141	0.481757
1001	0.270493	0	1.08692	-0.4362	0.483842
1002	0.263433	0	0.192388	-0.458	0.474476
1003	0.252995	0	0.767173	-0.4743	0.481921
1004	0.243952	0	1.33775	-0.4665	0.488782
1005	0.240722	0	0.627906	-0.4559	0.480686
1006	0.245415	0	0.73976	-0.4376	0.481345
1007	0.25675	0	0.0717153	-0.4376	0.473096
1008	0.27029	0	-0.048146	-0.4563	0.471316
1009	0.27994	0	-0.254347	-0.4721	0.468719
1010	0.280181	0	0.402641	-0.4902	0.476527
1011	0.26821	0	0.452389	-0.4959	0.477882
1012	0.245178	0	-0.227464	-0.4901	0.471345
1013	0.216043	0	0.497951	-0.4835	0.481135
1014	0.188061	0	-0.0437215	-0.465	0.476211
1015	0.168433	0	0.627301	-0.4487	0.484656
1016	0.161952	0	-0.55918	-0.4203	0.470982
1017	0.169461	0	-0.627513	-0.3776	0.468967
1018	0.187678	0	-0.260305	-0.3342	0.471286
1019	0.210416	0	0.2224	-0.3141	0.475105
1020	0.23076	0	0.825075	-0.3211	0.48094
1021	0.243432	0	0.966398	-0.3388	0.482163
1022	0.246499	0	-0.335168	-0.358	0.467538
1023	0.241877	0	0.877	-0.3732	0.481886
1024	0.234448	0	0.190735	-0.3828	0.47468
1025	0.230123	0	0.141603	-0.3826	0.474363
1026	0.233533	0	-0.0490323	-0.3709	0.471778
1027	0.246128	0	0.584321	-0.3498	0.477869
1028	0.265366	0	0.660997	-0.3314	0.477298
1029	0.28528	0	1.34714	-0.3318	0.483982
1030	0.298285	0	0.0959443	-0.3337	0.469037
1031	0.29768	0	0.568662	-0.3519	0.474797
1032	0.280041	0	0.105241	-0.3661	0.470796
1033	0.246727	0	0.911413	-0.3749	0.482034
1034	0.203982	0	1.15377	-0.389	0.487493
1035	0.161495	0	0.434924	-0.4018	0.481972
1036	0.129817	0	0.741951	-0.4162	0.487542
1037	0.117363	0	0.744787	-0.419	0.488336
1038	0.127906	0	0.0826747	-0.4148	0.480121
1039	0.159351	0	-0.321824	-0.4059	0.473558
1040	0.204221	0	1.03083	-0.3965	0.486222
1041	0.251746	0	0.0968346	-0.402	0.472991
1042	0.29096	0	0.524921	-0.3952	0.475503
1043	0.313888	0	-1.27531	-0.3891	0.453592
1044	0.317811	0	-1.02644	-0.3911	0.45624
1045	0.305925	0	-0.0829398	-0.3992	0.467809
1046	0.286145	0	-0.0204933	-0.4091	0.469833
1047	0.268439	0	-1.83231	-0.4134	0.4503
1048	0.261519	0	-2.09085	-0.4164	0.447808
1049	0.269958	0	-2.49549	-0.4162	0.442718
1050	0.292649	0	-1.76896	-0.4213	0.449793
1051	0.323136	0	-0.651805	-0.4253	0.460849
1052	0.351699	0	-0.341677	-0.4246	0.462741
1053	0.368532	0	-0.00471127	-0.4211	0.465551
1054	0.366994	0	-0.726914	-0.4252	0.457497
1055	0.345852	0	-1.37182	-0.4204	0.451269
1056	0.309799	0	-1.04751	-0.4132	0.456875
1057	0.268062	0	-1.4242	-0.4121	0.454942
1058	0.231558	0	0.0760398	-0.4016	0.473896
1059	0.209511	0	-0.683106	-0.3962	0.466408
1060	0.20663	0	-1.5002	-0.3748	0.456865
1061	0.221746	0	0.00773382	-0.3821	0.473307
1062	0.24833	0	0.480004	-0.3865	0.477253
1063	0.276676	0	1.00866	-0.3944	0.481807
1064	0.297013	0	0.782565	-0.409	0.478353
1065	0.302519	0	1.47172	-0.4386	0.486445
1066	0.291261	0	0.948395	-0.4728	0.481778
1067	0.266495	0	0.571267	-0.5102	0.479604
1068	0.235319	0	1.16768	-0.5441	0.48881
1069	0.206209	0	0.695026	-0.5515	0.485227
1070	0.186335	0	-0.713903	-0.5523	0.470337
1071	0.179539	3.5	-0.279925	-0.5379	0.47241
1072	0.185589	0	0.263462	-0.5112	0.480724
1073	0.200819	0	0.951574	-0.478	0.48706
1074	0.219777	0	0.0963333	-0.4496	0.475708
1075	0.237198	0	-0.513482	-0.4342	0.467483
1076	0.249576	0	-0.915105	-0.4354	0.46223
1077	0.255839	0	-0.587969	-0.4338	0.465567
1078	0.257048	0	1.0457	-0.4386	0.484184
1079	0.255378	0	0.439178	-0.4182	0.476988
1080	0.25291	0	0.413421	-0.3996	0.476483
1081	0.250737	0	0.400127	-0.3766	0.476019
1082	0.248706	0	-0.23751	-0.3632	0.468623
1083	0.245792	0	-1.31862	-0.3463	0.456163
1084	0.240872	0	-1.47202	-0.3402	0.454581
1085	0.233485	0	-0.991914	-0.3493	0.460639
1086	0.224249	0	-1.487	-0.345	0.455448
1087	0.214738	0	-1.64904	-0.3396	0.454042
1088	0.206898	0	-1.3957	-0.3332	0.45725
1089	0.202233	0	-0.844987	-0.3251	0.46363
1090	0.201094	0	-1.22253	-0.3149	0.459205
1091	0.202341	0	-0.638054	-0.3075	0.465646
1092	0.203524	0	-0.849649	-0.3131	0.463276
1093	0.201517	0	-1.45313	-0.3206	0.456664
1094	0.19342	0	0.0075679	-0.3355	0.474033
1095	0.177435	0	-0.100577	-0.3731	0.474425
1096	0.153469	0	0.11517	-0.4171	0.479079
1097	0.123279	0	0.410118	-0.4475	0.484731
1098	0.090124	0	-0.580201	-0.4755	0.475877
1099	0.0580168	0	-0.0559742	-0.4908	0.483962
1100	0.0307764	0	0.552151	-0.4955	0.492523
1101	0.0111225	0	0.728159	-0.4976	0.495684
1102	4.4408e-05	0	-0.531249	-0.4959	0.481948
1103	-0.00339582	0	0.90526	-0.5043	0.498653
1104	-0.00177539	0	0.869167	-0.5145	0.498344
1105	0.00138749	0	-0.090865	-0.5225	0.487389
1106	0.00256218	0	0.600657	-0.5085	0.494927
1107	-0.000878979	0	1.15663	-0.5097	0.501474
1108	-0.00999942	0	0.810811	-0.5212	0.498275
1109	-0.0240633	0	0.575347	-0.5435	0.496818
1110	-0.04078	5	0.514239	-0.5642	0.504011
1111	-0.0569482	0	0.256302	-0.5738	0.495633
1112	-0.0693114	0	-1.24393	-0.5815	0.479407
1113	-0.0753858	0	-1.29136	-0.5893	0.479361
1114	-0.0740461	0	-0.85881	-0.5972	0.484358
1115	-0.0657318	0	-0.925711	-0.6008	0.483192
1116	-0.0522526	0	-1.0399	-0.6004	0.481117
1117	-0.0362759	0	0.0100431	-0.5974	0.492101
1118	-0.0206488	0	-1.22352	-0.5946	0.477119
1119	-0.00773076	0	-1.11754	-0.5746	0.47721
1120	0.00111278	0	-0.723526	-0.5734	0.481169
1121	0.0057559	0	-0.0642333	-0.5969	0.488855
1122	0.0072629	0	0.272625	-0.6325	0.493278
1123	0.00756706	0	0.13004	-0.6606	0.492171
1124	0.00895095	0	0.560096	-0.6846	0.497442
1125	0.0134373	0	0.529507	-0.6918	0.496976
1126	0.0222216	0	0.76639	-0.681	0.498967
1127	0.0352802	0	1.00335	-0.6644	0.500606
1128	0.0512617	2.5	2.4235	-0.6374	0.537156
1129	0.0677133	0	0.972148	-0.6062	0.497301
1130	0.0816135	0	1.59576	-0.5651	0.502828
1131	0.0900972	0	2.03391	-0.5408	0.506872
1132	0.0911927	0	2.49146	-0.5345	0.511898
1133	0.0843739	0	2.56791	-0.5377	0.513216
1134	0.0707694	0	2.77657	-0.5592	0.516773
1135	0.0529568	0	2.64553	-0.5763	0.51662
1136	0.034381	0	2.07835	-0.5951	0.511578
1137	0.0185377	0	1.30307	-0.6161	0.504054
1138	0.00812659	0	0.681194	-0.6296	0.497824
1139	0.00438736	1.5	1.36337	-0.6453	0.515602
1140	0.00679153	0	2.33755	-0.6469	0.517081
1141	0.0131713	0	1.87615	-0.6394	0.511324
1142	0.0202615	4.5	0.853538	-0.6108	0.509043
1143	0.0245215	0	0.0617522	-0.5956	0.489196
1144	0.023029	1	-0.31775	-0.5919	0.483083
1145	0.0142102	0	0.238258	-0.5916	0.491716
1146	-0.00178976	2.25	1.08963	-0.5984	0.511747
1147	-0.0231953	0	-0.743316	-0.6162	0.483139
1148	-0.0471107	0	-1.14145	-0.6285	0.480202
1149	-0.0702898	0	-0.756692	-0.6544	0.486391
1150	-0.0899236	0	0.260389	-0.6737	0.499451
1151	-0.104205	0	1.62011	-0.6897	0.516044
1152	-0.112518	0	0.565478	-0.6891	0.504502
1153	-0.115246	0	-0.611134	-0.6728	0.490956
1154	-0.113321	0	0.0962813	-0.6449	0.498369
1155	-0.10773	0	-0.190135	-0.6314	0.494534
1156	-0.0992019	0	-0.535266	-0.6067	0.489652
1157	-0.0881704	0	0.939385	-0.5889	0.505471
1158	-0.0750023	7.5	-0.506873	-0.5672	0.479949
1159	-0.0603325	1	-0.744452	-0.5431	0.479616
1160	-0.0452979	1.5	-0.611882	-0.5184	0.479773
1161	-0.0315066	4	-0.528943	-0.5034	0.477892
1162	-0.0206949	0	-0.671989	-0.4942	0.481494
1163	-0.0141774	0	-0.904957	-0.4879	0.478352
1164	-0.0123025	0	-1.42272	-0.4883	0.47236
1165	-0.0141484	0	-0.893952	-0.495	0.47861
1166	-0.0176186	2	-0.23949	-0.4973	0.484373
1167	-0.0199435	0	-0.566223	-0.4906	0.482587
1168	-0.0184425	0	0.0181067	-0.5033	0.489393
1169	-0.0112904	0	-0.128123	-0.5194	0.487627
1170	0.0019722	8.5	0.158568	-0.5378	0.493116
1171	0.0203548	3	1.34641	-0.551	0.516481
1172	0.0417696	0	0.384633	-0.5598	0.49121
1173	0.0636712	0	0.60687	-0.566	0.492611
1174	0.0837309	0	0.222856	-0.5544	0.486878
1175	0.100293	0	-0.188119	-0.5594	0.481353
1176	0.112467	0	-0.811905	-0.5616	0.473602
1177	0.119863	0	-0.336482	-0.5644	0.478645
1178	0.122158	0	0.228836	-0.5681	0.485019
1179	0.118744	0	0.0934576	-0.5735	0.483775
1180	0.108698	0	1.15745	-0.5806	0.496592
1181	0.0911561	0	1.7091	-0.5837	0.503928
1182	0.0660017	0	1.02113	-0.5857	0.497567
1183	0.0345618	0	1.17632	-0.5859	0.501126
1184	-2.39522e-05	0	-0.2981	-0.586	0.486315
1185	-0.0330512	0	-0.82955	-0.5873	0.48217
1186	-0.0591807	0	-0.064977	-0.5908	0.492426
1187	-0.0738452	0	1.40144	-0.5902	0.50994
1188	-0.074697	0	0.447893	-0.5827	0.498993
1189	-0.0625711	1.5	0.820756	-0.5843	0.508298
1190	-0.0415429	0	-0.195213	-0.5851	0.489832
1191	-0.0179404	0	-0.770981	-0.5909	0.482045
1192	0.00146532	0	-1.0854	-0.6002	0.477538
1193	0.0115489	0	-0.244892	-0.6327	0.487148
1194	0.0105046	0	-1.29182	-0.6517	0.475651
1195	0.000503033	5	-0.839547	-0.6701	0.471034
1196	-0.0129607	0	0.106952	-0.6899	0.493632
1197	-0.0228742	0	-1.53357	-0.7023	0.475759
1198	-0.023103	0	-2.51935	-0.6949	0.464412
1199	-0.0105663	0	-1.41717	-0.7008	0.476355
1200	0.0135802	0	-0.841166	-0.7063	0.481642
1201	0.0442089	0	0.670307	-0.7118	0.497206
1202	0.0738895	0	-0.491646	-0.7101	0.48226
1203	0.0954048	0	-0.353719	-0.6957	0.482332
1204	0.104225	0	-0.705396	-0.7036	0.477977
1205	0.100028	0	-0.263929	-0.7241	0.48363
1206	0.086673	0	0.585154	-0.7141	0.493864
1207	0.0706108	0	0.787091	-0.7155	0.497103
1208	0.0582916	0	0.386814	-0.6877	0.492721
1209	0.053571	0	-0.699751	-0.675	0.480381
1210	0.056135	0	0.975809	-0.667	0.499155
1211	0.0616183	0	1.36156	-0.6565	0.503034
1212	0.0634424	0	-0.0340545	-0.6567	0.487049
1213	0.0557133	0	0.0670909	-0.6695	0.488883
1214	0.0360651	0	0.589398	-0.6792	0.49613
1215	0.00729624	0	1.22219	-0.6822	0.505027
1216	-0.0229326	0	0.513384	-0.6831	0.498697
1217	-0.0443453	0	0.648321	-0.6804	0.5014
1218	-0.0474971	0	-0.0864002	-0.6645	0.492915
1219	-0.0271853	0	0.00172946	-0.6289	0.492087
1220	0.0154296	4	-0.31205	-0.5984	0.48196
1221	0.072793	0	0.198604	-0.5652	0.48743
1222	0.133051	0	1.1386	-0.5307	0.494045
1223	0.183529	0	1.52686	-0.503	0.495066
1224	0.214377	0	-0.103439	-0.4828	0.474371
1225	0.221129	0	-0.598905	-0.4823	0.468338
1226	0.205394	4.75	-0.524619	-0.4885	0.46369
1227	0.173607	0	-0.570718	-0.5102	0.471893
1228	0.134469	0	-1.77499	-0.5338	0.460861
1229	0.0961407	0	-0.509489	-0.5521	0.477793
1230	0.0641894	0	1.51982	-0.5536	0.502737
1231	0.0409196	0	0.793167	-0.5523	0.495766
1232	0.0260433	0	0.560077	-0.5707	0.494309
1233	0.0181318	0	-0.518934	-0.5988	0.483011
1234	0.0160227	0	-0.526583	-0.6337	0.483706
1235	0.0194939	0	0.269754	-0.6582	0.493037
1236	0.0289465	0	-0.213588	-0.6721	0.487261
1237	0.0443691	0	0.354517	-0.6627	0.492671
1238	0.0642261	0	0.487212	-0.6492	0.492796
1239	0.0849763	0	-0.763035	-0.6339	0.477094
1240	0.101635	0	-0.59067	-0.6135	0.477721
1241	0.109303	0	-1.37397	-0.6024	0.468159
1242	0.105095	0	-1.41262	-0.5984	0.467882
1243	0.0896361	0	-1.50974	-0.597	0.46763
1244	0.0674129	0	-1.4258	-0.5951	0.469814
1245	0.0456586	0	-1.20631	-0.5906	0.473465
1246	0.0320618	0	-2.12609	-0.5776	0.463523
1247	0.0320796	0	-0.703818	-0.5622	0.479418
1248	0.0468544	0	-0.691352	-0.5562	0.478606
1249	0.0725603	0	0.441734	-0.5515	0.48995
1250	0.101501	0	0.243729	-0.5472	0.485968
1251	0.124628	0	-0.699396	-0.54	0.473781
1252	0.134615	0	-1.55522	-0.5562	0.463779
1253	0.128386	0	0.605018	-0.575	0.489078
1254	0.108195	0	0.402713	-0.5796	0.488011
1255	0.08086	0	1.24138	-0.5842	0.4992
1256	0.0554308	0	2.20298	-0.5842	0.511592
1257	0.0401333	0	1.52947	-0.6014	0.505123
1258	0.0396743	0	1.6421	-0.6239	0.506858
1259	0.0538408	0	0.993248	-0.6619	0.499387
1260	0.0778338	0	-0.616235	-0.6863	0.480166
1261	0.104135	0	-0.287141	-0.7038	0.482747
1262	0.125162	0	-0.177638	-0.7137	0.482984
1263	0.135705	0	0.737477	-0.71	0.49273
1264	0.134305	0	0.606822	-0.6892	0.490928
1265	0.123124	0	-0.175236	-0.652	0.481957
1266	0.106509	0	1.44736	-0.6202	0.500768
1267	0.0888955	0	1.10678	-0.5897	0.497315
1268	0.0729372	0	0.979142	-0.5764	0.496518
1269	0.0585977	0	0.838563	-0.5745	0.495698
1270	0.0435361	0	0.229308	-0.5806	0.489736
1271	0.0245806	4.5	1.59325	-0.5852	0.525661
1272	-0.00034779	0	0.375562	-0.5816	0.493917
1273	-0.0306754	0	-0.557686	-0.5766	0.484926
1274	-0.0626523	0	-0.528168	-0.5726	0.487006
1275	-0.0901423	0	0.307687	-0.5844	0.498308
1276	-0.106497	0	-0.549304	-0.5986	0.489754
1277	-0.106873	0	1.40475	-0.6303	0.512618
1278	-0.0901443	0	-0.0590457	-0.6566	0.495504
1279	-0.0597163	0	-0.0389611	-0.6804	0.494452
1280	-0.0228659	2	0.0265288	-0.6925	0.493543
1281	0.0112139	0	0.563817	-0.6974	0.497599
1282	0.0340638	0	1.37732	-0.6987	0.505582
1283	0.0404323	0	2.00438	-0.7048	0.512473
1284	0.0297548	0	1.15282	-0.7217	0.503709
1285	0.0061402	0	1.0673	-0.7209	0.504064
1286	-0.0231306	0	2.35397	-0.7144	0.520251
1287	-0.050082	0	1.31961	-0.7133	0.509991
1288	-0.068651	0	0.167206	-0.7169	0.498
1289	-0.0765295	0	0.696599	-0.7199	0.50453
1290	-0.0756107	3.25	1.42247	-0.7405	0.527725
1291	-0.0708968	0	0.36538	-0.7704	0.501398
1292	-0.0682705	0	0.370788	-0.7939	0.501756
1293	-0.0719468	0	1.14881	-0.8232	0.511376
1294	-0.0825509	0	0.349066	-0.8366	0.503131
1295	-0.0965686	0	0.172543	-0.8392	0.501969
1296	-0.107435	0	1.00632	-0.8333	0.511966
1297	-0.107942	0	0.830632	-0.8261	0.509858
1298	-0.093151	0	0.763362	-0.8184	0.508105
1299	-0.0627601	0	0.144622	-0.7995	0.498974
1300	-0.0220111	0	0.339436	-0.7812	0.498525
1301	0.0193184	3.25	1.01016	-0.7505	0.513589
1302	0.0496574	0	0.597204	-0.7176	0.496174
1303	0.059317	0	0.252439	-0.691	0.491196
1304	0.0439232	0	-0.474237	-0.6687	0.483378
1305	0.00642554	0	0.224449	-0.6476	0.493064
1306	-0.0431007	0	0.632962	-0.6326	0.500248
1307	-0.089967	0	0.341824	-0.618	0.499324
1308	-0.119052	0	0.644546	-0.5927	0.503945
1309	-0.119425	0	0.350194	-0.5956	0.500671
1310	-0.0879709	0	0.896361	-0.6011	0.505202
1311	-0.0308383	0	0.159876	-0.5993	0.493533
1312	0.0378528	0	0.135963	-0.595	0.48927
1313	0.0997472	0	-0.342578	-0.5821	0.480057
1314	0.137383	0	1.44193	-0.5766	0.498122
1315	0.139203	0	0.696208	-0.5755	0.489509
1316	0.102966	0	0.372673	-0.5896	0.488157
1317	0.0365366	0	0.165291	-0.6026	0.489823
1318	-0.0441371	0	-0.217026	-0.6059	0.490126
1319	-0.119256	8	-1.03131	-0.5988	0.468397
1320	-0.170325	0	-0.0907302	-0.5811	0.498274
1321	-0.184765	0	-0.722168	-0.5633	0.491571
1322	-0.158711	0	-0.179921	-0.5419	0.495854
1323	-0.0973674	0	-0.245607	-0.5119	0.491046
1324	-0.0130204	0	-0.710249	-0.4857	0.480461
1325	0.0785037	0	0.62921	-0.4494	0.489809
1326	0.161778	17.5	-0.0626722	-0.439	0.475506
1327	0.224965	3	-0.568819	-0.447	0.462186
1328	0.26148	5.5	-0.250285	-0.4784	0.466595
1329	0.269928	0	0.265564	-0.5134	0.47599
1330	0.252702	0	2.67027	-0.5528	0.505088
1331	0.213998	0	3.08514	-0.5818	0.512563
1332	0.158096	0	0.419676	-0.6103	0.485947
1333	0.0885267	0	-0.389149	-0.639	0.481244
1334	0.00828831	0	-0.955199	-0.6682	0.479922
1335	-0.0791772	0	0.972849	-0.708	0.5076
1336	-0.168868	0	1.98699	-0.7301	0.524666
1337	-0.253661	2	2.56526	-0.7384	0.556877
1338	-0.324775	0	2.05572	-0.7449	0.534602
1339	-0.373344	0	0.565979	-0.7389	0.520296
1340	-0.392697	0	1.75734	-0.7302	0.534792
1341	-0.380628	0	0.478399	-0.7231	0.519414
1342	-0.340831	0	1.10223	-0.7272	0.524327
1343	-0.282876	0	1.16409	-0.726	0.52171
1344	-0.220502	0	0.17976	-0.7428	0.507276
1345	-0.16856	0	1.30226	-0.7807	0.517815
1346	-0.139383	0	1.60454	-0.807	0.520094
1347	-0.139592	0	1.15563	-0.8314	0.515459
1348	-0.16831	0	0.025423	-0.8368	0.504332
1349	-0.21733	0	-0.324152	-0.8306	0.503025
1350	-0.273269	0	0.701111	-0.8176	0.517632
1351	-0.321101	0	-0.872994	-0.7861	0.50184
1352	-0.348068	0	-0.60582	-0.7694	0.506099
1353	-0.34684	0	-1.18307	-0.7505	0.4991
1354	-0.317035	40	-0.642195	-0.7338	0.480129
1355	-0.264722	0	-0.821234	-0.7184	0.497936
1356	-0.200165	0	-1.11518	-0.6982	0.490533
1357	-0.134597	0	-1.99521	-0.6893	0.476616
1358	-0.0770683	0	-1.20024	-0.6845	0.4823
1359	-0.0323555	0	-1.15979	-0.6876	0.480274
1360	-0.000491923	0	-1.35916	-0.6877	0.476194
1361	0.0220914	0	-0.132154	-0.6894	0.488907
1362	0.0403683	0	0.543287	-0.6855	0.49548
1363	0.058358	0	-0.416818	-0.68	0.483424
1364	0.0774949	0	-0.552034	-0.669	0.480587
1365	0.096298	2	0.352946	-0.6504	0.492306
1366	0.111386	0.5	-0.103135	-0.627	0.482556
1367	0.119353	0	1.34604	-0.6032	0.498561
1368	0.118699	0	1.63005	-0.5769	0.501332
1369	0.110959	0	0.732954	-0.5617	0.491273
1370	0.100551	13.25	0.313112	-0.581	0.493939
1371	0.0933086	0	-0.921292	-0.5954	0.474088
1372	0.0942689	0	-0.0617677	-0.6057	0.484012
1373	0.105558	0	1.58679	-0.605	0.50212
1374	0.12526	0	1.46029	-0.5996	0.499457
1375	0.147786	9	-0.362679	-0.6058	0.471351
1376	0.165704	0	-0.706695	-0.6106	0.472699
1377	0.172405	3	0.550619	-0.6196	0.492227
1378	0.164659	0	0.482418	-0.629	0.486642
1379	0.144042	0	0.776511	-0.6288	0.491159
1380	0.116675	8.5	0.942577	-0.6143	0.509971
1381	0.0912595	0	0.362842	-0.5931	0.488777
1382	0.0760796	0	-0.129426	-0.5611	0.483431
1383	0.0760305	0	0.296175	-0.5318	0.487722
1384	0.0907645	3.5	0.0797745	-0.5128	0.48491
1385	0.114662	0	-1.88347	-0.5164	0.460423
1386	0.138673	4.5	0.077722	-0.5259	0.482497
1387	0.153377	0	2.63614	-0.532	0.509958
1388	0.152177	2	0.99997	-0.5388	0.49958
1389	0.133455	0	0.27261	-0.5486	0.484505
1390	0.100943	0	0.269866	-0.5576	0.486495
1391	0.0622054	9	1.07906	-0.5649	0.516471
1392	0.0258497	0	1.03155	-0.573	0.49973
1393	-0.00148389	0	-0.880503	-0.5696	0.479458
1394	-0.0172229	0	0.161748	-0.5642	0.492114
1395	-0.0233207	0	-0.107911	-0.553	0.489179
1396	-0.0249668	0	0.142582	-0.5558	0.492177
1397	-0.0281052	0	0.284079	-0.5724	0.494281
1398	-0.0367408	2.5	0.702966	-0.5976	0.506344
1399	-0.0510585	0	1.60941	-0.6159	0.511498
1400	-0.0670475	0	0.473292	-0.6308	0.499759
1401	-0.109578	0	0.775918	-0.6229	0.505474
1402	-0.0721137	0	-0.514059	-0.6085	0.488386
1403	-0.0244523	0	-0.0875546	-0.5688	0.489775
1404	0.024406	0	-0.0714285	-0.532	0.48648
1405	0.0667793	0	0.203843	-0.5001	0.486597
1406	0.0977938	0	0.735815	-0.4752	0.490414
1407	0.115924	0	-0.935719	-0.4609	0.470086
1408	0.122562	0	-0.801198	-0.4465	0.470966
1409	0.120866	0	-0.641905	-0.4365	0.472686
1410	0.114367	0	0.0715905	-0.4301	0.481055
1411	0.105791	0	0.662654	-0.4431	0.488517
1412	0.09645	0	-0.448752	-0.4544	0.476613
1413	0.0863249	0	-1.31638	-0.4752	0.467709
1414	0.074695	0	0.841445	-0.4869	0.493153
1415	0.0609985	0	-0.741956	-0.4943	0.476051
1416	0.0455583	2.25	-0.461183	-0.4869	0.476048
1417	0.0298861	0	-1.60186	-0.4787	0.467738
1418	0.0164527	0	-0.672539	-0.4785	0.479076
1419	0.00802046	0	-0.219479	-0.4893	0.484917
1420	0.00678409	0	-1.1748	-0.5022	0.474359
1421	0.0136299	0	1.07739	-0.5221	0.499981
1422	0.0277701	0	0.00289196	-0.5378	0.487245
1423	0.0468739	0	-0.0195064	-0.5324	0.4858
1424	0.0676459	0	0.596843	-0.5075	0.491161
1425	0.0866625	0.75	0.514256	-0.5065	0.491654
1426	0.101202	0	-1.06308	-0.505	0.47031
1427	0.109828	0	-1.10835	-0.5005	0.469219
1428	0.112578	0	-1.26332	-0.4856	0.467016
1429	0.110742	0	-0.0349431	-0.4721	0.480846
1430	0.10634	0	-0.0785388	-0.4574	0.480321
1431	0.101477	0	-0.304293	-0.4437	0.477768
1432	0.0977642	2.5	-0.0733671	-0.4451	0.479975
1433	0.0959498	0	-0.116515	-0.4511	0.480361
1434	0.0958202	0	-2.21545	-0.4691	0.456819
1435	0.0963478	1.25	-1.05044	-0.4925	0.46381
1436	0.0960114	0	-0.338147	-0.5095	0.478942
1437	0.093188	0	-0.214532	-0.5288	0.480876
1438	0.0865232	0	-1.79948	-0.5434	0.463493
1439	0.0752126	0	-0.908772	-0.5596	0.474582
1440	0.0591534	2	-0.257453	-0.56	0.480844
1441	0.0389524	0	0.603173	-0.5594	0.49385
1442	0.0157927	0	-0.372137	-0.5568	0.484018
1443	-0.00881596	0	-0.898774	-0.5593	0.479472
1444	-0.0333555	0	0.51893	-0.5683	0.497175
1445	-0.0566154	0	0.536383	-0.5798	0.498916
1446	-0.077917	4.5	0.841082	-0.6061	0.514249
1447	-0.0971696	0	0.376415	-0.6331	0.500414
1448	-0.114721	0	1.00758	-0.6559	0.50903
1449	-0.131038	0	1.42056	-0.6796	0.515108
1450	-0.146329	0	1.58328	-0.6998	0.518214
1451	-0.160264	0	0.798728	-0.719	0.510441
1452	-0.171941	0	1.07596	-0.7427	0.514711
1453	-0.180181	0	0.944595	-0.7805	0.514402
1454	-0.184062	0	1.17494	-0.8217	0.518026
1455	-0.183535	0	1.03181	-0.8576	0.517048
1456	-0.179827	0	0.442558	-0.8836	0.510623
1457	-0.175393	0	0.430173	-0.8963	0.510471
1458	-0.173306	3	0.139001	-0.8872	0.508235
1459	-0.176176	0	0.228927	-0.883	0.507972
1460	-0.18492	0	0.0661461	-0.8766	0.506496
1461	-0.197836	0	0.194324	-0.8567	0.508312
1462	-0.210412	0	-1.58151	-0.8469	0.488629
1463	-0.216118	2.5	-0.205535	-0.8426	0.502685
1464	-0.208126	0	-1.41193	-0.832	0.490147
1465	-0.181509	0	-1.21959	-0.8291	0.490766
1466	-0.135288	0	0.0312132	-0.8255	0.502304
1467	-0.0735755	6.5	-0.671647	-0.8191	0.480926
1468	-0.00532565	2	-0.641946	-0.8109	0.481803
1469	0.0574314	0	-0.630483	-0.7909	0.483149
1470	0.10247	0	-0.262382	-0.7721	0.484419
1471	0.120582	0	0.374977	-0.757	0.490356
1472	0.108171	11.75	0.784648	-0.7454	0.510812
1473	0.068413	25	-0.358537	-0.7281	0.474226
1474	0.0105955	10.5	0.178541	-0.7305	0.497169
1475	-0.0521856	2.5	1.68927	-0.723	0.529703
1476	-0.106308	0	0.846555	-0.7165	0.507868
1477	-0.14092	0	-0.385343	-0.717	0.495825
1478	-0.150322	0	-0.0201242	-0.7181	0.500538
1479	-0.134831	0	-0.497348	-0.7264	0.494382
1480	-0.10001	0	-0.667642	-0.7296	0.490523
1481	-0.0546376	0	0.0770924	-0.727	0.496368
1482	-0.00812392	0	-0.652306	-0.723	0.485343
1483	0.0318382	0	-1.16669	-0.6978	0.476736
1484	0.0607661	0	-0.740178	-0.6774	0.479557
1485	0.0777409	0	-0.534913	-0.6617	0.48063
1486	0.0847169	0	-1.91113	-0.6448	0.464248
1487	0.0851775	0	-0.794388	-0.6299	0.47665
1488	0.0826649	0	0.565295	-0.6155	0.491996
1489	0.0796661	2.5	-0.347286	-0.6057	0.478469
1490	0.0771456	0	-0.707575	-0.6042	0.477608
1491	0.0747594	0	-1.046	-0.6101	0.474004
1492	0.0715509	0	1.06687	-0.6263	0.498542
1493	0.0667868	0	-0.538164	-0.6485	0.480966
1494	0.0605806	0	-2.19943	-0.6753	0.462919
1495	0.0540624	0	-1.63338	-0.6885	0.469983
1496	0.0490432	3	0.873785	-0.698	0.507598
1497	0.0473182	0	0.0645711	-0.6989	0.48989
1498	0.0498943	0	-0.644294	-0.6907	0.48152
1499	0.0564561	16.75	0.768078	-0.6602	0.514533
1500	0.0653011	2.5	-1.34121	-0.6325	0.459538
1501	-0.0898772	0	-0.777556	-0.6141	0.486504
1502	-0.0687	0	-0.345535	-0.6038	0.490021
1503	-0.0450759	0	-0.888045	-0.6007	0.482443
1504	-0.0240329	0	-0.902492	-0.587	0.480821
1505	-0.00934612	0	-0.0119866	-0.5759	0.48991
1506	-0.00280782	0	-0.110955	-0.5738	0.488372
1507	-0.00415771	0	0.979067	-0.5782	0.500939
1508	-0.0115865	0	0.777141	-0.5828	0.499151
1509	-0.022557	0	0.328145	-0.5831	0.49467
1510	-0.0346314	0	0.265419	-0.5862	0.494702
1511	-0.0460544	0	0.110979	-0.5937	0.493737
1512	-0.0559786	0	-1.02136	-0.6072	0.481669
1513	-0.0643599	0	0.379293	-0.6233	0.498394
1514	-0.0716481	0	0.412191	-0.6307	0.499323
1515	-0.0784179	0	-0.620344	-0.6389	0.488112
1516	-0.0850508	0	-0.690539	-0.6448	0.487802
1517	-0.0915187	0	-1.11767	-0.6537	0.483478
1518	-0.0972853	11.25	0.138114	-0.6551	0.500762
1519	-0.101335	1.5	1.13248	-0.6613	0.517685
1520	-0.102351	0	0.876768	-0.6746	0.507191
1521	-0.0990667	0	-0.219061	-0.6964	0.494945
1522	-0.0907581	0	0.702411	-0.7087	0.505194
1523	-0.0777799	0	0.516014	-0.7189	0.502527
1524	-0.0619386	0	-0.471947	-0.73	0.490591
1525	-0.0464854	0	-0.288146	-0.7339	0.491878
1526	-0.0355733	0	-0.310949	-0.734	0.490999
1527	-0.0331989	0	-0.497346	-0.7214	0.488504
1528	-0.0418772	0	-0.239034	-0.7403	0.492296
1529	-0.0614743	0	1.01239	-0.748	0.507801
1530	-0.0886714	0	0.441672	-0.7294	0.5025
1531	-0.117392	0	0.556599	-0.713	0.505132
1532	-0.14022	0	-0.325466	-0.6877	0.495911
1533	-0.150479	0	-0.883337	-0.6579	0.48958
1534	-0.144355	0	-1.82299	-0.616	0.477742
1535	-0.122344	4.75	0.499989	-0.5955	0.508742
1536	-0.0894922	0	0.263202	-0.5741	0.497569
1537	-0.0542506	2	1.079	-0.5576	0.51322
1538	-0.0262192	0	0.645768	-0.5636	0.498124
1539	-0.0134546	0	1.03819	-0.5781	0.502139
1540	-0.0201566	2	0.542256	-0.6066	0.50178
1541	-0.0454464	0	0.434578	-0.6372	0.49821
1542	-0.0835965	0	0.353005	-0.6531	0.499755
1543	-0.125614	0	-1.09213	-0.6694	0.486007
1544	-0.161669	0	-1.07713	-0.668	0.488203
1545	-0.183635	0	-1.36857	-0.6487	0.485769
1546	-0.18702	0	-0.600703	-0.6226	0.494207
1547	-0.171823	0	-0.0674018	-0.5963	0.498913
1548	-0.142186	0	-0.866825	-0.5674	0.487579
1549	-0.105064	0	-1.7434	-0.5466	0.475095
1550	-0.0683986	0	0.625765	-0.5327	0.49971
1551	-0.0392824	0	-0.254252	-0.5295	0.487976
1552	-0.022576	0	0.101925	-0.5338	0.491161
1553	-0.0201849	0	2.29022	-0.5525	0.516287
1554	-0.0310326	0	2.05359	-0.5652	0.514452
1555	-0.0515958	0	1.62801	-0.5697	0.510864
1556	-0.0767979	0	0.573699	-0.5609	0.500131
1557	-0.101063	0	-0.569436	-0.5564	0.488415
1558	-0.119365	0	-0.245729	-0.5534	0.493084
1559	-0.128158	0	-2.06906	-0.5459	0.472689
1560	-0.126053	2.5	-2.59245	-0.5364	0.443104
1561	-0.114132	0	-1.70767	-0.5122	0.475365
1562	-0.095785	0	1.16241	-0.4887	0.506542
1563	-0.0760029	0	0.276649	-0.4841	0.495248
1564	-0.0602133	0	-0.147137	-0.4878	0.489596
1565	-0.0528797	0	0.20243	-0.5022	0.49343
1566	-0.0562351	0	1.12536	-0.5267	0.504591
1567	-0.069554	0.75	0.755155	-0.5556	0.505405
1568	-0.0892652	6.75	1.56354	-0.5832	0.535648
1569	-0.109967	0	0.421424	-0.6102	0.50122
1570	-0.126107	0	1.01811	-0.6259	0.509228
1571	-0.133814	0	-0.25951	-0.6234	0.495077
1572	-0.132285	0	-0.975199	-0.6268	0.486909
1573	-0.124206	0	-0.22081	-0.6293	0.495083
1574	-0.11499	0	-0.362673	-0.6349	0.49305
1575	-0.111036	0	-0.0172928	-0.6457	0.496961
1576	-0.117546	0	0.837007	-0.6779	0.507666
1577	-0.136618	0	1.00785	-0.7221	0.511535
1578	-0.166305	0	1.01575	-0.7527	0.513894
1579	-0.200989	0	0.552242	-0.7844	0.511194
1580	-0.233002	0	0.306353	-0.791	0.510342
1581	-0.255	2	1.26586	-0.7811	0.532516
1582	-0.262336	1.5	0.277816	-0.7559	0.512957
1583	-0.254634	0	0.571533	-0.7333	0.513497
1584	-0.236042	0	1.26626	-0.7144	0.519988
1585	-0.214033	0	0.798504	-0.7102	0.513332
1586	-0.1971	0	0.429385	-0.7198	0.508349
1587	-0.19205	0	1.87633	-0.7462	0.525031
1588	-0.201758	0	0.866346	-0.7723	0.514583
1589	-0.224109	0	0.544774	-0.8	0.512721
1590	-0.252525	0	1.49917	-0.8144	0.525474
1591	-0.277975	0	1.6758	-0.8202	0.529043
1592	-0.291905	0	1.12889	-0.8153	0.523518
1593	-0.289184	0	0.532538	-0.8003	0.51629
1594	-0.270117	1	1.12879	-0.7932	0.528281
1595	-0.240835	1	-0.775698	-0.7819	0.493885
1596	-0.211817	0	1.39525	-0.778	0.521284
1597	-0.194934	0	1.43214	-0.7726	0.52064
1598	-0.199858	0	1.51478	-0.7806	0.522013
1599	-0.230976	0	-0.33126	-0.8063	0.50326
1600	-0.285771	0	0.842538	-0.8416	0.520408
1601	-0.361436	0	2.38159	-0.8772	0.542907
1602	-0.388978	0	0.140221	-0.8972	0.519343
1603	-0.412415	34	-1.20748	-0.9033	0.465383
1604	-0.428073	0	0.0612092	-0.901	0.52074
1605	-0.434784	0.75	-0.324395	-0.9062	0.515233
1606	-0.434335	1	0.134244	-0.9076	0.522817
1607	-0.430924	1.25	-0.517994	-0.912	0.511223
1608	-0.429772	2.25	0.30286	-0.9089	0.526323
1609	-0.435358	2	0.587608	-0.8987	0.531832
1610	-0.449835	0	0.121291	-0.8687	0.52205
1611	-0.472162	0	1.70417	-0.8573	0.541121
1612	-0.498246	0	1.82002	-0.848	0.543747
1613	-0.522058	0	-0.544833	-0.8386	0.518007
1614	-0.537386	0	-1.90994	-0.8378	0.503327
1615	-0.539674	0	-0.557078	-0.8289	0.518686
1616	-0.527371	0	0.866326	-0.8285	0.53418
1617	-0.502364	0	2.21603	-0.8352	0.548246
1618	-0.469373	4.5	1.22119	-0.8396	0.549872
1619	-0.434498	0	0.62268	-0.8398	0.526336
1620	-0.403394	12	0.928094	-0.8396	0.546335
1621	-0.379653	1	1.01069	-0.8365	0.53332
1622	-0.363891	0	-0.328511	-0.8269	0.511246
1623	-0.353814	1	-0.46313	-0.8105	0.506194
1624	-0.3452	0	-0.0432393	-0.7979	0.512879
1625	-0.333454	0	0.498862	-0.7985	0.518392
1626	-0.315215	0	-0.775433	-0.7949	0.502782
1627	-0.289509	0	1.22413	-0.8019	0.524211
1628	-0.258106	0	0.745359	-0.8185	0.517289
1629	-0.225036	0	0.431975	-0.8352	0.512157
1630	-0.195455	0	-0.684615	-0.8531	0.498104
1631	-0.174287	0	-0.380842	-0.8637	0.500558
1632	-0.165059	0	0.673025	-0.8623	0.512002
1633	-0.169255	0	1.24459	-0.8457	0.518431
1634	-0.186301	0	0.12782	-0.8018	0.505857
1635	-0.214074	0	-0.189754	-0.7653	0.503131
1636	-0.249672	0	-0.9556	-0.7426	0.496009
1637	-0.290135	0	-0.978682	-0.7381	0.497964
1638	-0.332881	0	1.04971	-0.745	0.523615
1639	-0.375781	0	0.445628	-0.7705	0.519664
1640	-0.416922	0	0.800406	-0.8207	0.526996
1641	-0.454269	0	2.06351	-0.8879	0.544773
1642	-0.485433	17	1.13189	-0.9456	0.563597
1643	-0.507709	1.75	1.01712	-0.9739	0.545193
1644	-0.51843	1.5	-0.298969	-0.9743	0.52109
1645	-0.515555	0	-0.447659	-0.9531	0.520915
1646	-0.498289	0	1.39588	-0.9126	0.540148
1647	-0.467506	5.5	-0.466248	-0.8797	0.510354
1648	-0.425801	7.5	-1.32363	-0.8396	0.483055
1649	-0.377082	0	0.520377	-0.7985	0.52112
1650	-0.325804	0	-0.281483	-0.7807	0.508738
1651	-0.276026	0	0.602487	-0.7663	0.515693
1652	-0.230588	0	0.634671	-0.7675	0.513496
1653	-0.190644	0	-0.837221	-0.7641	0.494405
1654	-0.155727	0	-0.0154273	-0.7533	0.501567
1655	-0.124304	0	0.164644	-0.725	0.501291
1656	-0.094672	0	0.808395	-0.7062	0.506576
1657	-0.0658897	0	-0.53973	-0.6852	0.489195
1658	-0.0384398	0	-0.373442	-0.6589	0.489026
1659	-0.0143806	0	-0.0490228	-0.6418	0.491025
1660	0.00308554	0	0.25397	-0.6372	0.493393
1661	0.0105171	0	-0.12245	-0.6323	0.488592
1662	0.00533815	0	-0.233724	-0.6412	0.48779
1663	-0.0132069	0	0.119085	-0.6477	0.492984
1664	-0.0435703	0	-0.213237	-0.6547	0.491062
1665	-0.0820727	0	0.224127	-0.6649	0.498425
1666	-0.123712	0	-0.491321	-0.6746	0.492835
1667	-0.163382	0	0.00477966	-0.6858	0.500952
1668	-0.197136	0	-0.881031	-0.6909	0.492887
1669	-0.223092	0	0.487317	-0.6961	0.510038
1670	-0.241682	0	0.119247	-0.6983	0.506948
1671	-0.255164	0	-0.285336	-0.6938	0.503025
1672	-0.266559	0	-0.425333	-0.7078	0.502346
1673	-0.278376	0	0.933891	-0.7342	0.51899
1674	-0.29158	0	1.34363	-0.7656	0.525
1675	-0.305178	0	1.66119	-0.8018	0.530076
1676	-0.316583	0	0.653496	-0.8187	0.519576
1677	-0.322615	0	0.883822	-0.8303	0.52276
1678	-0.320775	0	-1.01582	-0.8242	0.500918
1679	-0.310293	4.25	-1.07319	-0.8256	0.487104
1680	-0.292531	0	-0.478446	-0.8203	0.505353
1681	-0.270582	0	-1.58005	-0.797	0.491124
1682	-0.248198	0	-1.58685	-0.7717	0.489293
1683	-0.228477	0	-1.98493	-0.7501	0.48323
1684	-0.212839	0	0.264317	-0.7332	0.50762
1685	-0.200725	0	-1.18909	-0.7145	0.490033
1686	-0.190162	0	-1.08713	-0.698	0.490279
1687	-0.178998	0	-1.19055	-0.6867	0.488253
1688	-0.166292	0	1.6362	-0.6715	0.519415
1689	-0.153281	0	1.33579	-0.6523	0.514891
1690	-0.143469	0	0.873144	-0.6335	0.50871
1691	-0.141696	0	1.12943	-0.6204	0.511278
1692	-0.15248	0	1.34828	-0.6233	0.514438
1693	-0.178196	0	-0.548818	-0.6395	0.494616
1694	-0.217778	0	-1.1112	-0.6891	0.491408
1695	-0.266468	0	0.232531	-0.7455	0.510544
1696	-0.316771	0	-0.0638753	-0.7976	0.511021
1697	-0.360344	0	-1.54337	-0.8448	0.497556
1698	-0.390215	0	0.025551	-0.8792	0.517766
1699	-0.402585	0	-0.0205414	-0.9012	0.518363
1700	-0.39763	0	0.366831	-0.8952	0.522376
1701	-0.306734	0	-0.734274	-0.8618	0.504037
1702	-0.288462	0	-0.269249	-0.8245	0.507583
1703	-0.27348	0	-0.176071	-0.7928	0.507189
1704	-0.264147	0	0.399463	-0.7817	0.512998
1705	-0.260491	0	-0.0055947	-0.7645	0.507853
1706	-0.259973	0	-0.8593	-0.7508	0.497847
1707	-0.258184	0	0.957121	-0.7444	0.518298
1708	-0.250284	0	0.900237	-0.7327	0.51698
1709	-0.232723	0	-0.00828536	-0.7177	0.505355
1710	-0.20467	0	0.0852898	-0.7208	0.504882
1711	-0.168667	0	0.915917	-0.712	0.51212
1712	-0.130243	0	0.975611	-0.6995	0.510376
1713	-0.0965631	39	1.41704	-0.6889	0.563645
1714	-0.0744994	1.75	1.2317	-0.6807	0.519035
1715	-0.0686861	0	-0.793547	-0.6776	0.486321
1716	-0.0801438	0	-0.449472	-0.6792	0.49092
1717	-0.105884	0	0.44982	-0.6765	0.502569
1718	-0.139611	0	-1.19919	-0.6743	0.485678
1719	-0.173308	0	-1.92611	-0.6657	0.479158
1720	-0.199262	0	0.162258	-0.652	0.504145
1721	-0.211935	0	1.42179	-0.6447	0.519064
1722	-0.209198	0	0.796906	-0.6345	0.511602
1723	-0.192603	0	0.839437	-0.6148	0.510768
1724	-0.166675	0	-0.521077	-0.5941	0.493415
1725	-0.137481	0	-0.951921	-0.5631	0.486261
1726	-0.110908	0	0.102986	-0.5389	0.496297
1727	-0.0911378	0	0.86424	-0.5346	0.503755
1728	-0.0797386	0	-0.737454	-0.5573	0.485306
1729	-0.0755844	0	-0.550623	-0.5804	0.487635
1730	-0.0755774	0	-0.16947	-0.6025	0.492392
1731	-0.0759244	0	-0.540029	-0.6212	0.488548
1732	-0.0735684	0	0.650716	-0.6339	0.502208
1733	-0.0673468	0	1.18658	-0.6354	0.507982
1734	-0.058535	0	1.15529	-0.6394	0.5072
1735	-0.0506116	1	1.59362	-0.642	0.520857
1736	-0.0483018	0	0.728005	-0.6463	0.501885
1737	-0.0561582	0	0.863253	-0.6448	0.503843
1738	-0.0770681	0	-0.258014	-0.6529	0.492425
1739	-0.111107	0	-0.155258	-0.6729	0.495911
1740	-0.155073	0	0.30756	-0.6922	0.504047
1741	-0.202869	0	-0.816605	-0.7122	0.494351
1742	-0.246675	0	-0.275869	-0.7138	0.503029
1743	-0.278656	0	0.666476	-0.7013	0.515338
1744	-0.292779	17.75	-0.805236	-0.6752	0.479589
1745	-0.2863	0	-1.45359	-0.6555	0.490773
1746	-0.26052	0	-0.0862761	-0.6328	0.504438
1747	-0.220606	0	0.877197	-0.6159	0.512813
1748	-0.174476	0	0.543929	-0.6065	0.506216
1749	-0.131019	0	1.62275	-0.6074	0.516039
1750	-0.0980538	6	-0.291222	-0.6186	0.488531
1751	-0.0805549	0	-0.512658	-0.6198	0.489097
1752	-0.0795707	2.5	0.174449	-0.6075	0.498198
1753	-0.0921325	0	-0.0562533	-0.5972	0.494522
1754	-0.112178	0	1.0528	-0.5859	0.508072
1755	-0.132258	0	-0.734439	-0.5712	0.488593
1756	-0.145582	0	-0.0146393	-0.5574	0.497282
1757	-0.147854	0	1.0541	-0.5479	0.509396
1758	-0.138406	0	2.26944	-0.5301	0.522353
1759	-0.120304	0	1.21991	-0.5105	0.509006
1760	-0.0994106	0	0.46564	-0.4896	0.498835
1761	-0.0826589	0	1.94226	-0.4708	0.514332
1762	-0.0760337	0	1.28132	-0.4652	0.506326
1763	-0.0828304	0	1.27974	-0.4714	0.506812
1764	-0.102687	0	2.03566	-0.4792	0.516694
1765	-0.131648	0	1.16132	-0.4948	0.508687
1766	-0.163213	0	0.170959	-0.5127	0.49955
1767	-0.190049	0	-0.161806	-0.5296	0.497611
1768	-0.205855	0	-0.589594	-0.5659	0.49433
1769	-0.206849	0	0.446569	-0.5891	0.50662
1770	-0.192505	4	0.63626	-0.606	0.515525
1771	-0.165385	6.5	-0.46924	-0.5954	0.487148
1772	-0.130216	9.25	-0.113054	-0.5741	0.493648
1773	-0.0925375	0	-0.483163	-0.5431	0.48866
1774	-0.0573521	0	-0.150367	-0.5079	0.489777
1775	-0.0281622	1.5	0.328357	-0.4851	0.495421
1776	-0.00659031	0	1.39404	-0.4859	0.50405
1777	0.00740867	0	0.222865	-0.5049	0.490283
1778	0.0149308	0	0.241864	-0.5345	0.490633
1779	0.0173874	0	-0.593285	-0.5649	0.481564
1780	0.0159282	2	-1.02873	-0.5918	0.468921
1781	0.0111956	0	-0.718908	-0.6107	0.481355
1782	0.00343364	0	-1.06398	-0.6215	0.478074
1783	-0.00716898	0	-0.662298	-0.6189	0.4832
1784	-0.0201045	0	-1.87993	-0.6048	0.46981
1785	-0.0343376	0	-1.4074	-0.587	0.47566
1786	-0.0483767	0	-0.654646	-0.5663	0.484635
1787	-0.0606144	0	0.0861083	-0.5734	0.493897
1788	-0.0698006	0	-0.181183	-0.5742	0.491393
1789	-0.07545	0	0.121796	-0.5632	0.494954
1790	-0.0779953	0	0.570153	-0.5568	0.500081
1791	-0.0785942	0	0.401877	-0.552	0.498108
1792	-0.0786299	1.5	-0.296717	-0.546	0.487977
1793	-0.0790821	0	-0.335361	-0.5411	0.489538
1794	-0.0800103	0	0.680545	-0.5301	0.500945
1795	-0.0803726	0	-0.0909204	-0.5163	0.491923
1796	-0.0782938	0	-1.2472	-0.5194	0.478703
1797	-0.0717339	0	-0.685195	-0.5253	0.484838
1798	-0.0593547	0	-0.222456	-0.5336	0.489558
1799	-0.0412955	0	0.465143	-0.5437	0.496548
1800	-0.0195803	0	-0.221891	-0.5511	0.487633
1801	0.00153434	0	-0.590729	-0.5479	0.482173
1802	0.00127647	0	-2.15744	-0.5407	0.464218
1803	-0.00501809	2	-1.55984	-0.5358	0.458732
1804	-0.0211545	6.75	-1.3629	-0.5327	0.454235
1805	-0.0498383	1.5	-1.47577	-0.5365	0.46452
1806	-0.091898	0	-1.84598	-0.5483	0.47321
1807	-0.145871	0	-1.82207	-0.5647	0.476865
1808	-0.208068	0	-0.0333623	-0.5971	0.501378
1809	-0.273108	2.5	1.13834	-0.6486	0.529636
1810	-0.334845	0	1.09358	-0.7102	0.523566
1811	-0.387482	9.5	-1.02222	-0.7734	0.485748
1812	-0.426636	3	0.505931	-0.8229	0.529226
1813	-0.45013	0	2.09637	-0.8595	0.544372
1814	-0.458299	0	2.6637	-0.8824	0.551729
1815	-0.453736	0	1.36312	-0.8914	0.536837
1816	-0.440514	0	0.549924	-0.8938	0.526874
1817	-0.423083	0	-0.116524	-0.8846	0.518122
1818	-0.405111	0	-0.225023	-0.8742	0.515667
1819	-0.388612	0	-0.361927	-0.8582	0.512867
1820	-0.373626	0	-0.601881	-0.8349	0.50884
1821	-0.358554	0	-0.749316	-0.8173	0.505971
1822	-0.341088	0	-2.76499	-0.8007	0.481719
1823	-0.319435	0	-1.3582	-0.7588	0.495704
1824	-0.293452	0	-0.570363	-0.717	0.5024
1825	-0.265276	0	1.07215	-0.6806	0.518801
1826	-0.239196	0	0.530757	-0.6353	0.510295
1827	-0.22071	0	0.343799	-0.5955	0.50636
1828	-0.215024	0	0.13646	-0.5746	0.50328
1829	-0.225395	0	1.77692	-0.5639	0.522339
1830	-0.25186	0	0.174581	-0.578	0.505875
1831	-0.290753	0	0.205141	-0.6061	0.508969
1832	-0.335236	0	0.715934	-0.6397	0.517952
1833	-0.376746	0	1.36119	-0.6832	0.528484
1834	-0.406998	0	-0.0104036	-0.7327	0.515533
1835	-0.419993	0	0.360223	-0.7767	0.521326
1836	-0.413496	0	0.00273302	-0.8093	0.517506
1837	-0.389551	0	0.687405	-0.8303	0.524334
1838	-0.353909	0	0.377167	-0.8329	0.518824
1839	-0.314509	0	-1.47029	-0.8227	0.495361
1840	-0.279437	0	-0.381531	-0.7975	0.505279
1841	-0.254891	0	-1.3704	-0.7818	0.492329
1842	-0.243704	0	0.240149	-0.7695	0.50979
1843	-0.244775	7.5	0.969171	-0.7553	0.532984
1844	-0.253539	0	-0.636923	-0.7375	0.49976
1845	-0.263325	0	1.21658	-0.7156	0.520998
1846	-0.26723	0	0.819131	-0.6912	0.516233
1847	-0.260014	0	-1.03061	-0.6665	0.4943
1848	-0.239528	0	0.121318	-0.6526	0.505982
1849	-0.207339	0	0.545293	-0.6432	0.508798
1850	-0.168379	0	1.12804	-0.6269	0.512904
1851	-0.138222	6	0.947192	-0.608	0.521975
1852	-0.105987	0	0.645203	-0.5874	0.503108
1853	-0.0880272	0	1.28766	-0.5755	0.509173
1854	-0.0882214	0	-0.0365184	-0.5678	0.493966
1855	-0.107079	0.75	-0.252555	-0.5724	0.491423
1856	-0.141714	0	-0.9881	-0.5728	0.486274
1857	-0.186475	8.5	-0.56107	-0.571	0.484339
1858	-0.234015	9	-1.93984	-0.5624	0.447378
1859	-0.276529	0	-1.44625	-0.549	0.488281
1860	-0.306945	0	-1.22084	-0.5449	0.492499
1861	-0.319953	0	-0.892295	-0.5474	0.497027
1862	-0.312824	0	-1.44584	-0.5618	0.490594
1863	-0.285982	0	-0.456303	-0.5808	0.500689
1864	-0.243231	0	-0.657525	-0.5902	0.496144
1865	-0.191456	0	-1.52832	-0.5952	0.483381
1866	-0.139617	1	-0.0531938	-0.5967	0.496947
1867	-0.0970282	2.5	0.250489	-0.5872	0.500356
1868	-0.0711329	15.5	0.53185	-0.5872	0.511747
1869	-0.0653485	2.25	-0.441438	-0.5818	0.484553
1870	-0.077696	3	-1.07259	-0.5679	0.471004
1871	-0.100879	3	0.300175	-0.566	0.501443
1872	-0.124086	0	-0.801426	-0.5712	0.487366
1873	-0.136201	0	-1.46042	-0.5732	0.480592
1874	-0.129494	0	-1.57805	-0.5599	0.478619
1875	-0.102551	0	-0.427416	-0.5393	0.489792
1876	-0.0612832	0	0.144178	-0.5195	0.493574
1877	-0.0174514	0	-0.391238	-0.5125	0.484852
1878	0.0149904	0	-1.37106	-0.5188	0.471973
1879	0.024572	0	-0.18196	-0.5305	0.485184
1880	0.00637824	0	-0.169544	-0.547	0.486674
1881	-0.0360065	0	-0.499722	-0.5619	0.485611
1882	-0.0914865	0	-0.185246	-0.5803	0.492696
1883	-0.145129	0	1.36964	-0.5872	0.513578
1884	-0.183266	0	2.00508	-0.5953	0.523134
1885	-0.198185	0	1.32248	-0.5933	0.516176
1886	-0.190697	6.5	-0.0991675	-0.586	0.497991
1887	-0.169592	0	-0.476523	-0.5758	0.493741
1888	-0.148179	2	0.416875	-0.5617	0.505778
1889	-0.139155	0	0.874299	-0.5469	0.506835
1890	-0.149705	0	1.60092	-0.5347	0.515475
1891	-0.178644	0	1.03816	-0.5281	0.510591
1892	-0.216672	0	0.0351361	-0.5156	0.501102
1893	-0.249654	0	-1.67062	-0.4967	0.483205
1894	-0.26374	0	-0.320174	-0.4693	0.498858
1895	-0.250473	0	0.371281	-0.446	0.505531
1896	-0.210054	0	0.270832	-0.4352	0.501883
1897	-0.151632	0	-0.258841	-0.4275	0.492383
1898	-0.0905506	0	0.954566	-0.4355	0.50287
1899	-0.0435616	0	-0.409762	-0.4483	0.484909
1900	-0.0236937	0	0.305495	-0.4654	0.492244
1901	-0.0364844	0	1.58263	-0.472	0.507634
1902	-0.0787443	0	1.40696	-0.494	0.508457
1903	-0.140075	0	0.334556	-0.5138	0.500116
1904	-0.206428	0	0.449683	-0.5168	0.50526
1905	-0.264363	0	0.694146	-0.521	0.511419
1906	-0.304595	0	-0.191253	-0.5151	0.503519
1907	-0.323788	0	-0.10304	-0.5012	0.505352
1908	-0.324306	0	0.228126	-0.4802	0.508752
1909	-0.312338	0	-0.458604	-0.4781	0.500215
1910	-0.29529	0	1.24293	-0.4872	0.518784
1911	-0.27944	0	1.43086	-0.4904	0.520082
1912	-0.268544	0	1.40452	-0.5118	0.519568
1913	-0.263623	0	2.10304	-0.5102	0.527208
1914	-0.263679	0	0.738548	-0.5106	0.511688
1915	-0.266786	0	0.520794	-0.5065	0.509309
1916	-0.271017	0	0.884983	-0.4895	0.513372
1917	-0.274858	0	0.783879	-0.4704	0.512078
1918	-0.277082	0	0.755146	-0.4476	0.511445
1919	-0.276324	0	0.814313	-0.4229	0.511607
1920	-0.270724	9.5	-0.30632	-0.3966	0.492661
1921	-0.257932	0	-1.54074	-0.361	0.48258
1922	-0.235575	0	-0.139336	-0.3327	0.496722
1923	-0.202067	0	-0.246831	-0.317	0.493294
1924	-0.157456	0	-0.0343673	-0.3132	0.493101
1925	-0.103956	0	1.91285	-0.3158	0.512269
1926	-0.0459149	0	0.18758	-0.3122	0.48926
1927	0.0108666	0	-0.758186	-0.3071	0.475168
1928	0.0603242	0	0.0460792	-0.2959	0.481295
1929	0.0975334	0	1.21546	-0.3034	0.492629
1930	0.119951	0	0.767421	-0.308	0.486341
1931	0.128158	0	0.615609	-0.3003	0.484
1932	0.125876	0	2.44348	-0.2762	0.504478
1933	0.119224	0	-1.05687	-0.2445	0.464414
1934	0.115342	0	-2.0227	-0.2078	0.452945
1935	0.120685	0	0.0203262	-0.1753	0.475279
1936	0.139364	0	1.43089	-0.1415	0.489629
1937	0.171954	0	-0.0489242	-0.1139	0.470408
1938	0.215071	1	-0.281797	-0.1026	0.463485
1939	0.261899	0	2.36597	-0.1273	0.49303
1940	0.303595	0	0.904986	-0.1392	0.474254
1941	0.331307	0	0.401443	-0.1473	0.467099
1942	0.338308	0	-0.651785	-0.1414	0.454601
1943	0.321719	0	-0.361693	-0.1379	0.45878
1944	0.283342	0	-1.23022	-0.142	0.451156
1945	0.229339	0	-3.05045	-0.1575	0.433806
1946	0.168804	0	-0.911774	-0.1665	0.461764
1947	0.111615	0	-1.41809	-0.1901	0.459704
1948	0.0661497	0	-1.05524	-0.1997	0.466603
1949	0.0375131	0	-1.15409	-0.2075	0.467256
1950	0.0267532	0	-2.03677	-0.1978	0.457637
1951	0.0312242	0	-0.333049	-0.1765	0.47637
1952	0.0458785	0	-0.192667	-0.1464	0.476563
1953	0.0649852	0	-0.424853	-0.1433	0.472774
1954	0.0836784	5.25	0.309437	-0.1419	0.484077
1955	0.098867	0	1.37146	-0.1437	0.491299
1956	0.109337	0	0.709018	-0.147	0.483226
1957	0.115209	0	-0.734817	-0.1498	0.466511
1958	0.117137	5.5	0.613021	-0.141	0.489758
1959	0.115682	0	1.05468	-0.1286	0.48645
1960	0.111112	0	1.76375	-0.1391	0.49498
1961	0.103612	0	-0.361887	-0.1762	0.471917
1962	0.093675	0	-1.29859	-0.1969	0.462214
1963	0.0823168	0	1.29081	-0.1926	0.492251
1964	0.0709029	0	0.0224886	-0.1722	0.478078
1965	0.0605962	0	0.408317	-0.1801	0.483205
1966	0.0516882	0	0.896948	-0.213	0.489898
1967	0.0431961	7	-0.0820079	-0.2468	0.478645
1968	0.0330317	0	0.625449	-0.2607	0.488775
1969	0.0187911	0	0.774404	-0.2479	0.491038
1970	-0.00109688	0	0.320072	-0.269	0.487398
1971	-0.0263473	0	0.391794	-0.3176	0.490574
1972	-0.0544129	0	1.47079	-0.3513	0.505091
1973	-0.0809629	0	-0.0705618	-0.3731	0.489472
1974	-0.101144	0	0.459637	-0.3684	0.496566
1975	-0.111163	0	1.48699	-0.347	0.508424
1976	-0.109564	0	2.01816	-0.3187	0.513842
1977	-0.097655	0	1.95169	-0.2873	0.511812
1978	-0.0788951	0	1.54623	-0.2781	0.505955
1979	-0.0574909	0	0.591461	-0.2676	0.49367
1980	-0.0368038	0	-0.120236	-0.2546	0.484146
1981	-0.0182666	0	-0.835766	-0.2337	0.47455
1982	-0.00129155	0	-0.635803	-0.1816	0.474872
1983	0.0157943	0	-0.950617	-0.1383	0.469495
1984	0.0342369	0	-0.381059	-0.1292	0.474755
1985	0.0535173	0	-0.495637	-0.1316	0.472399
1986	0.0709079	0	-0.843836	-0.1263	0.467346
1987	0.0822757	0	-0.399903	-0.1383	0.47198
1988	0.0839143	0	0.620569	-0.1399	0.483532
1989	0.0746786	0	-0.776434	-0.1331	0.468028
1990	0.057462	0	-0.754399	-0.1247	0.469099
1991	0.0392372	0	-0.715966	-0.12	0.470484
1992	0.029421	0	0.237617	-0.1212	0.481919
1993	0.0370115	0	-0.402977	-0.1346	0.47445
1994	0.0674997	9.5	-0.898913	-0.1311	0.451236
1995	0.120733	5.25	-1.52691	-0.1255	0.43681
1996	0.190615	0	1.57008	-0.166697	0.488775
1997	0.321333	0	1.16958	-0.134734	0.476171
1998	0.352473	0	-0.182591	-0.147034	0.459242
1999	0.383091	0	-1.14806	-0.142158	0.446418
2000	0.412815	0	-0.844197	-0.167474	0.448665
2001	0.442941	0	-0.978343	-0.127255	0.444661
2002	0.475894	0	-0.0323478	-0.127282	0.453553
2003	0.513989	0	0.0312192	-0.123583	0.452039
2004	0.557945	0	0.310152	-0.122032	0.452682
2005	0.605771	3	-1.88273	-0.0897569	0.405831
2006	0.652547	0	-1.09421	-0.11686	0.431216
2007	0.464025	0	-0.0895131	-0.115053	0.453346
2008	0.692991	0	0.366882	-0.111004	0.445433
2009	0.370417	0	-0.0621652	-0.113491	0.458955
2010	0.385881	0	1.72501	-0.0997751	0.478156
2011	0.379694	0	0.81318	-0.119492	0.468504
2012	0.717033	0	-1.27187	-0.108644	0.425368
2013	0.450854	0	0.337067	-0.102842	0.458719
2014	0.453195	0	-0.527685	-0.117109	0.449014
2015	0.20898	0	-1.07716	-0.090788	0.456159
2016	0.318277	0	-1.62051	-0.101104	0.44395
2017	0.426747	0	-2.31075	-0.101351	0.429926
2018	0.34672	0	0.0436445	-0.109034	0.461423
2019	0.404254	0	1.7096	-0.1	0.47694
2020	0.464328	0	1.82128	-0.08	0.474412
